# Supplementary material for: Simultaneous imaging of calcium and contraction in the beating heart of zebrafish larvae
Source: Theranostics. 2022 Jan 1;12(3):1012–29. doi: 10.7150/thno.64734 (PMC8771564; doi:10.7150/thno.64734)
Supplement: Supplementary file 2 — Supplementary information. [file thnov12p1012s2.xlsx]

## Sheet: Figure 2
Figure	Cardiac chamber	Parameter	GCaMP			Shapiro-Wilk test (p value)	Twitch-4			Shapiro-Wilk test (p value)	Test	p value
			n	Mean value	SD		n	Mean value	SD
2C	Atrium	Rise time	9	0.06036	0.008957	0.8772	7	0.06207	0.006315	0.736	Unpaired Student’s t-test	0.6746
		Decay time	9	0.1594	0.008869	0.2037	7	0.1466	0.02222	0.2527	Unpaired Student’s t-test	0.135
	Ventricle	Rise time	9	0.0895	0.01072	0.9033	7	0.09326	0.01249	0.9729	Unpaired Student’s t-test	0.5277
		Decay time	9	0.1237	0.009653	0.8338	7	0.1134	0.01096	0.8594	Unpaired Student’s t-test	0.0646

## Sheet: Figure 3
Figure	Cardiac chamber	Parameter	3 dpf			Shapiro-Wilk test (p value)	5 dpf			Shapiro-Wilk test (p value)	Test	p value
			n	Mean value	SD		n	Mean value	SD
3C	Ventricle	Ca2+ (L/Lmax × 10-5)	22	20.73	9.837	0.1214	13	42.66	12.03	0.5486	Unpaired Student’s t-test	<0,0001
3F	Atrium	Systolic Ca2+	100	1.5926	0.10264	0.0729	68	1.77003	0.117246	0.8519	Unpaired Student’s t-test	<0,0001
		Diastolic Ca2+	100	1.48533	0.0826479	0.0131	68	1.64485	0.090467	0.4292	Mann-Whitney test	<0,0001
		Amplitude	100	0.106469	0.0332158	0.583	68	0.124061	0.0388904	0.0689	Unpaired Student’s t-test	0.002
		Heart rate	100	225.549	14.3678	<0,0001	68	253.245	19.5062	0.0004	Mann-Whitney test	<0,0001
		Rise time	100	0.0552265	0.00560595	0.0001	68	0.0494079	0.00431878	<0,0001	Mann-Whitney test	<0,0001
		Decay time	100	0.12022	0.0119667	0.0001	68	0.107611	0.0120244	<0,0001	Mann-Whitney test	<0,0001
	Ventricle	Systolic Ca2+	100	1.50656	0.126677	0.0463	68	1.8219	0.12563	0.1544	Mann-Whitney test	<0,0001
		Diastolic Ca2+	100	1.40365	0.107561	0.9725	68	1.66675	0.0940845	0.9772	Unpaired Student’s t-test	<0,0001
		Amplitude	100	0.102209	0.0247511	0.2776	68	0.154283	0.0396017	0.0882	Unpaired Student’s t-test	<0,0001
		Heart rate	100	225.534	14.4077	<0,0001	68	253.192	19.4047	0.0004	Mann-Whitney test	<0,0001
		Rise time	100	0.0808531	0.0078862	<0,0001	68	0.0700422	0.00655338	0.002	Mann-Whitney test	<0,0001
		Decay time	100	0.0865184	0.0111273	<0,0001	68	0.0749071	0.0115607	0.002	Mann-Whitney test	<0,0001

## Sheet: Figure 4
Figure	Cardiac chamber	Parameter	3 dpf			Shapiro-Wilk test (p value)	5 dpf			Shapiro-Wilk test (p value)	Test	p value
			n	Mean value	SD		n	Mean value	SD
4B	Ventricle	End-diastolic diameter	100	139.844	17.0365	0.0013	68	170.109	12.6992	0.384	Mann-Whitney test	<0,0001
		End-systolic diameter	100	103.716	14.5534	0.0089	68	126.81	9.75496	0.9382	Mann-Whitney test	<0,0001
		FS	100	0.25929	0.0397659	0.1718	68	0.253265	0.0430336	0.4817	Unpaired Student’s t-test	0.3525

## Sheet: Figure 5
Figure	Cardiac chamber	Parameter (Fold change)	3 dpf			Shapiro-Wilk test (p value)	5 dpf			Shapiro-Wilk test (p value)	Test	p value
			n	Mean value	SD		n	Mean value	SD
5B	Ventricle	Heart rate	11	0.6859	0.1006	0.2686	12	0.6076	0.07276	0.3327	Unpaired Student’s t-test	0.0431
5C	Atrium	Average Ca2+	11	0.8873	0.03483	0.4977	12	0.8757	0.04817	0.8751	Unpaired Student’s t-test	0.518
	Ventricle		11	0.8582	0.01497	0.3474	12	0.8073	0.04402	0.3854	Unpaired Student’s t-test	0.0015
	Atrium	Amplitude	11	0.4282	0.1287	0.9684	12	0.2523	0.08183	0.2798	Unpaired Student’s t-test	0.0007
	Ventricle		11	0.6271	0.1437	0.098	12	0.5399	0.1114	0.7489	Unpaired Student’s t-test	0.1173
5E	Ventricle	FS	11	0.3555	0.2096	0.5112	12	0.3977	0.1267	0.2621	Unpaired Student’s t-test	0.5614

## Sheet: Figure 6
Figure	Cardiac chamber	Parameter (Fold change)	3 dpf			Shapiro-Wilk test (p value)	5 dpf			Shapiro-Wilk test (p value)	Test	p value
			n	Mean value	SD		n	Mean value	SD
6D	Ventricle	FS	13	1.096	0.09963	0.3579	10	1.294	0.1131	0.5946	Unpaired Student’s t-test	0.0002

## Sheet: Figure 7
Figure	Cardiac chamber	dpf	Parameter	0 h			Shapiro-Wilk test (p value)	0.5 h			Shapiro-Wilk test (p value)	1 h			Shapiro-Wilk test (p value)	Test	p value		Figure	Cardiac chamber	dpf	Parameter	post-test		p value
				n	Mean value	SD		n	Mean value	SD		n	Mean value	SD
7B	Atrium	3	Systolic Ca2+	12	1.56944	0.0613337	0.9923	12	1.55974	0.119906	0.6256	12	1.56347	0.120471	0.6004	one-way ANOVA	0.9339		7B	Atrium	3	Diastolic ratio	Dunnett’s	0 h vs 0.5 h	0.0983
			Diastolic Ca2+	12	1.48343	0.0651261	0.6529	12	1.44404	0.0724831	0.6367	12	1.4173	0.0803044	0.4868	one-way ANOVA	0.0173							0 h vs 1 h	0.0269
			Amplitude	12	0.0855599	0.0148706	0.333	12	0.115215	0.052479	0.0504	12	0.146076	0.0631886	0.0364	Friedman test	0.0087					Amplitude	Dunn’s	0 h vs 0.5 h	0.4413
			Heart rate	12	229.896	21.3683	0.6932	12	145.385	62.5844	0.6442	12	60.8225	34.8161	<0,0001	Friedman test	<0,0001							0 h vs 1 h	0.0044
		5	Systolic Ca2+	10	1.74895	0.074433	0.4166	10	1.66337	0.101065	0.0908	10	1.66124	0.0934851	0.1556	one-way ANOVA	0.0058					BPM	Dunn’s	0 h vs 0.5 h	0.0286
			Diastolic Ca2+	10	1.62222	0.0768099	0.0951	10	1.51257	0.108662	0.5034	10	1.48975	0.100336	0.3993	one-way ANOVA	0.0011							0 h vs 1 h	<0,0001
			Amplitude	10	0.126046	0.0139066	0.2228	10	0.150169	0.0295341	0.419	10	0.171011	0.0210856	0.3183	one-way ANOVA	0.0041				5	Systolic ratio	Dunnett’s	0 h vs 0.5 h	0.0029
			Heart rate	10	244.337	17.3625	0.0562	10	152.821	68.5224	0.6664	10	84.3664	47.7121	0.084	one-way ANOVA	<0,0001							0 h vs 1 h	0.0197
	Ventricle	3	Systolic Ca2+	12	1.47535	0.0928114	0.1188	12	1.50544	0.161416	0.4114	12	1.50009	0.115637	0.8229	one-way ANOVA	0.4302					Diastolic ratio	Dunnett’s	0 h vs 0.5 h	0.001
			Diastolic Ca2+	12	1.37656	0.0824982	0.0291	12	1.32526	0.10399	0.1784	12	1.22795	0.0992862	0.2076	Friedman test	0.0012							0 h vs 1 h	0.0016
			Amplitude	12	0.0984958	0.0194474	0.9886	12	0.179923	0.10009	0.0242	12	0.281366	0.0671388	0.9891	Friedman test	<0,0001					Amplitude	Dunnett’s	0 h vs 0.5 h	0.053
			Heart rate	12	229.783	21.2959	0.6734	12	145.296	62.7465	0.644	12	60.8563	34.9982	<0,0001	Friedman test	<0,0001							0 h vs 1 h	<0,0001
		5	Systolic Ca2+	10	1.88912	0.130734	0.4383	10	1.88106	0.130353	0.1242	10	1.85397	0.110086	0.7482	one-way ANOVA	0.4477					BPM	Dunnett’s	0 h vs 0.5 h	0.0036
			Diastolic Ca2+	10	1.72061	0.0947225	0.5637	10	1.60581	0.148577	0.3026	10	1.47617	0.122492	0.0973	one-way ANOVA	0.0004							0 h vs 1 h	<0,0001
			Amplitude	10	0.168376	0.0370455	0.2547	10	0.274881	0.0924699	0.2442	10	0.377712	0.0873546	0.7321	one-way ANOVA	<0,0001			Ventricle	3	Diastolic ratio	Dunn’s	0 h vs 0.5 h	0.1324
			Heart rate	10	246.569	17.8023	0.0915	10	160.444	69.7582	0.5538	10	82.0715	46.4297	0.0526	one-way ANOVA	<0,0001							0 h vs 1 h	0.0005
7D	Ventricle	3	End-diastolic diameter	12	129.174	22.7936	0.0034	12	121.5	23.4831	0.0242	12	102.546	17.7967	0.0677	Friedman test	<0,0001					Amplitude	Dunn’s	0 h vs 0.5 h	0.0495
			End-systolic diameter	12	96.823	17.0438	0.0055	12	91.3604	16.7213	0.0856	12	80.5654	14.2923	0.0983	Friedman test	<0,0001							0 h vs 1 h	<0,0001
			FS	12	0.249567	0.0361384	0.9039	12	0.245116	0.047361	0.6352	12	0.212237	0.0621875	0.9894	one-way ANOVA	0.0185					BPM	Dunn’s	0 h vs 0.5 h	0.0286
		5	End-diastolic diameter	10	157.208	15.3835	0.3288	10	151.702	13.069	0.4715	10	143.314	18.8325	0.11	one-way ANOVA	0.0261							0 h vs 1 h	<0,0001
			End-systolic diameter	10	118.755	12.8427	0.9575	10	112.47	11.3211	0.73	10	107.027	13.5909	0.6243	one-way ANOVA	0.0011				5	Diastolic ratio	Dunnett’s	0 h vs 0.5 h	0.0342
			FS	10	0.244655	0.0357671	0.2104	10	0.258829	0.0338607	0.7272	10	0.25149	0.0419288	0.6001	one-way ANOVA	0.4986							0 h vs 1 h	0.0002
																						Amplitude	Dunnett’s	0 h vs 0.5 h	0.0037
																								0 h vs 1 h	<0,0001
																						BPM	Dunnett’s	0 h vs 0.5 h	0.0112
																								0 h vs 1 h	<0,0001
																			7D	Ventricle	3	End-diastolic diameter	Dunn’s	0 h vs 0.5 h	0.1324
																								0 h vs 1 h	<0,0001
																						End-systolic diameter	Dunn’s	0 h vs 0.5 h	0.0324
																								0 h vs 1 h	<0,0001
																						FS	Dunnett’s	0 h vs 0.5 h	0.8845
																								0 h vs 1 h	0.0547
																					5	End-diastolic diameter	Dunnett’s	0 h vs 0.5 h	0.1573
																								0 h vs 1 h	0.0511
																						End-systolic diameter	Dunnett’s	0 h vs 0.5 h	0.0163
																								0 h vs 1 h	0.0046

## Sheet: Figure S2
Figure	Cardiac chamber	dpf	Parameter	Siblings			Shapiro-Wilk test (p value)	Tg(cmlc2:Twitch-4)			Shapiro-Wilk test (p value)	Test	p value
				n	Mean value	SD		n	Mean value	SD
S2A	Ventricle	3	FS	24	0.2057	0.02506	0.2196	23	0.1968	0.02471	0.6991	Unpaired Student’s t-test	0.2281
			FAC	24	0.3825	0.05293	0.3626	23	0.3749	0.04597	0.1824	Unpaired Student’s t-test	0.6028
S2B			End-diastolic area	24	13380	1386	0.9932	23	13969	1611	0.8797	Unpaired Student’s t-test	0.185
			End-systolic area	24	8267	987.2	0.7459	23	8691	1055	0.4945	Unpaired Student’s t-test	0.1611
S2C			Heart rate	24	239	9.306	0.1067	23	241.2	8.521	0.0033	Mann-Whitney test	0.2381
S2A		5	FS	13	0.2291	0.03768	0.637	14	0.2069	0.04919	0.1637	Unpaired Student’s t-test	0.2027
			FAC	13	0.3999	0.04332	0.5477	14	0.4085	0.04143	0.0167	Mann-Whitney test	0.4879
S2B			End-diastolic area	13	16398	2520	0.2093	14	17265	2877	0.3037	Unpaired Student’s t-test	0.4145
			End-systolic area	13	9794	1324	0.653	14	10210	1876	0.4535	Unpaired Student’s t-test	0.5148
S2C			Heart rate	13	251.8	11.26	0.7494	14	250.5	21.97	0.0519	Unpaired Student’s t-test	0.8535

## Sheet: Figure S4
Figure	Cardiac chamber	Parameter (Fold change)	3 dpf			Shapiro-Wilk test (p value)	5 dpf			Shapiro-Wilk test (p value)	Test	p value
			n	Mean value	SD		n	Mean value	SD
S4A	Average Ca2+	Atrium	13	1.166	0.05402	0.097	10	1.268	0.04834	0.4672	Unpaired Student’s t-test	0.0001
		Ventricle	13	1.163	0.05435	0.0512	10	1.293	0.07473	0.5613	Unpaired Student’s t-test	<0,0001
	Amplitude	Atrium	13	2.32	0.6849	0.0048	10	3.424	0.7115	0.175	Mann-Whitney test	0.0005
		Ventricle	13	1.633	0.1992	0.7747	10	2.52	0.357	0.9289	Unpaired Student’s t-test	<0,0001
S4B	End-diastolic diameter	Ventricle	13	0.9377	0.02866	0.9157	10	0.9991	0.04395	0.0749	Unpaired Student’s t-test	0.0006
	End-Systolic diameter		13	0.9113	0.02648	0.6289	10	0.9185	0.02434	0.9923	Unpaired Student’s t-test	0.5159

## Sheet: Figure S5
Figure	Cardiac chamber	dpf	Parameter	DMSO			Shapiro-Wilk test (p value)	Ryanodine			Shapiro-Wilk test (p value)	Test	p value
				n	Mean value	SD		n	Mean value	SD
S5B	Atrium	3	Systolic Ca2+	10	1.55128	0.0753792	0.2008	19	1.47546	0.0639053	0.6308	Unpaired Student’s t-test	0.0081
		5		9	1.74309	0.120303	0.6997	11	1.68974	0.0922358	0.2288	Unpaired Student’s t-test	0.276
		3	Diastolic Ca2+	10	1.47494	0.0740269	0.2234	19	1.41208	0.0586249	0.9078	Unpaired Student’s t-test	0.0185
		5		9	1.64852	0.0978751	0.564	11	1.60956	0.0641463	0.0235	Mann-Whitney test	0.3312
		3	Amplitude	10	0.0759223	0.0159598	0.9913	19	0.0630291	0.028632	0.9649	Unpaired Student’s t-test	0.2001
		5		9	0.0940364	0.0303767	0.1297	11	0.0795231	0.0366963	0.6517	Unpaired Student’s t-test	0.3553
	Ventricle	3	Systolic Ca2+	10	1.46801	0.140451	0.6737	19	1.39622	0.0960564	0.8071	Unpaired Student’s t-test	0.115
		5		10	1.73496	0.0913295	0.9403	11	1.6922	0.0689418	0.3055	Unpaired Student’s t-test	0.238
		3	Diastolic Ca2+	10	1.36668	0.114654	0.7976	19	1.31749	0.0791871	0.2688	Unpaired Student’s t-test	0.1849
		5		10	1.60269	0.0835609	0.8331	11	1.58422	0.0593756	0.2278	Unpaired Student’s t-test	0.5633
		3	Amplitude	10	0.101079	0.0272562	0.3945	19	0.0785313	0.0211653	0.9046	Unpaired Student’s t-test	0.0202
		5		10	0.131225	0.0155488	0.7407	11	0.107348	0.0216663	0.3683	Unpaired Student’s t-test	0.0097
S5D	Ventricle	3	FS	10	0.249042	0.0262648	0.4598	19	0.23935	0.0364075	0.2972	Unpaired Student’s t-test	0.4637
		4		8	0.245575	0.0448635	0.8806	11	0.245386	0.0289129	0.7199	Unpaired Student’s t-test	0.9912

## Sheet: Figure S6
Figure	Cardiac chamber	Parameter	0 h			Shapiro-Wilk test (p value)	0.5 h			Shapiro-Wilk test (p value)	1 h			Shapiro-Wilk test (p value)	Test	p value		Figure	Cardiac chamber	Parameter	post-test		p value
			n	Mean value	SD		n	Mean value	SD		n	Mean value	SD
S6A	Atrium	Systolic Ca2+	16	1.49908	0.0383429	0.389147	16	1.48378	0.0376343	0.676483	16	1.47755	0.0377076	0.927125	one-way ANOVA	<0.0001		S6A	Atrium	Systolic ratio	Dunnett’s	0 h vs 0.5 h	0.0005
		Diastolic Ca2+	16	1.42066	0.0389687	0.220903	16	1.41166	0.0345951	0.387382	16	1.40581	0.0336142	0.653001	one-way ANOVA	0.1024						0 h vs 1 h	0.0241
		Amplitude	16	0.0780227	0.0147837	0.621707	16	0.0716864	0.0154152	0.122352	16	0.0712322	0.0131921	0.985106	one-way ANOVA	0.0165				Amplitude	Dunnett’s	0 h vs 0.5 h	0.0627
		Heart rate	16	244.082	10.8745	0.993508	16	245.339	13.5404	0.943691	16	246.73	12.6309	0.97347	one-way ANOVA	0.0366						0 h vs 1 h	0.0226
	Ventricle	Systolic Ca2+	16	1.40805	0.038962	0.686483	16	1.39462	0.0368978	0.470838	16	1.38976	0.0373747	0.416676	one-way ANOVA	<0.0001				BPM	Dunnett’s	0 h vs 0.5 h	0.4127
		Diastolic Ca2+	16	1.33687	0.0360732	0.369948	16	1.32764	0.0344866	0.798765	16	1.31575	0.0329576	0.347232	one-way ANOVA	0.0011						0 h vs 1 h	0.0271
		Amplitude	16	0.0710608	0.0194143	0.177921	16	0.0668563	0.0182928	0.715589	16	0.0738885	0.0131608	0.487616	one-way ANOVA	0.0784			Ventricle	Systolic ratio	Dunnett’s	0 h vs 0.5 h	0.0007
		Heart rate	16	243.932	10.617	0.975355	16	245.253	13.4419	0.960892	16	246.696	12.7715	0.964079	one-way ANOVA	0.0312						0 h vs 1 h	0.0187
S6B	Atrium	Systolic Ca2+	12	1.49207	0.0687451	0.613449	12	1.46584	0.0686279	0.806997	12	1.4701	0.0824541	0.457102	one-way ANOVA	0.0047				Diastolic ratio	Dunnett’s	0 h vs 0.5 h	0.0447
		Diastolic Ca2+	12	1.42313	0.0579087	0.0898325	12	1.39539	0.05136	0.418053	12	1.38404	0.062394	0.399409	one-way ANOVA	<0.0001						0 h vs 1 h	0.0037
		Amplitude	12	0.068448	0.0248542	0.0340874	12	0.0697957	0.0288531	0.013051	12	0.0856278	0.0324444	0.0414891	Friedman test	0.0183				BPM	Dunnett’s	0 h vs 0.5 h	0.3902
		Heart rate	12	241.093	11.5063	0.0126684	12	244.595	11.9713	0.0379039	12	210.814	27.444	0.101141	Friedman test	<0.0001						0 h vs 1 h	0.0246
	Ventricle	Systolic Ca2+	12	1.42618	0.0507756	0.870848	12	1.40331	0.0483709	0.783751	12	1.43149	0.0456261	0.268113	one-way ANOVA	0.0033		S6B	Atrium	Systolic ratio	Dunnett’s	0 h vs 0.5 h	0.0012
		Diastolic Ca2+	12	1.34963	0.0425006	0.797251	12	1.32898	0.0397565	0.910648	12	1.34006	0.044332	0.816169	one-way ANOVA	0.0091						0 h vs 1 h	0.0387
		Amplitude	12	0.0763778	0.0135398	0.375844	12	0.0741993	0.0132835	0.317835	12	0.091299	0.0158297	0.732056	one-way ANOVA	0.0085				Diastolic ratio	Dunnett’s	0 h vs 0.5 h	0.0004
		Heart rate	12	240.994	11.5044	0.0158067	12	244.457	12.12	0.0352869	12	211.846	24.9172	0.213787	Friedman test	<0.0001						0 h vs 1 h	0.0009
																				Amplitude	Dunn’s	0 h vs 0.5 h	>0.9999
																						0 h vs 1 h	0.0286
																				BPM	Dunn’s	0 h vs 0.5 h	0.2049
																						0 h vs 1 h	0.0085
																			Ventricle	Systolic ratio	Dunnett’s	0 h vs 0.5 h	0.0008
																						0 h vs 1 h	0.7208
																				Diastolic ratio	Dunnett’s	0 h vs 0.5 h	0.0057
																						0 h vs 1 h	0.2659
																				Amplitude	Dunnett’s	0 h vs 0.5 h	0.602
																						0 h vs 1 h	0.0414
																				BPM	Dunn’s	0 h vs 0.5 h	0.0825
																						0 h vs 1 h	0.0159
